# Supplementary material for: Assess the Variability and Robustness of an Aluminum-Based Adsorption–Precipitation Method for Virus Detection in Wastewater Samples
Source: Microorganisms. 2025 May 23;13(6):1186. doi: 10.3390/microorganisms13061186 (PMC12195461; doi:10.3390/microorganisms13061186)
Supplement: Supplementary file 1 [file microorganisms-13-01186-s001.zip]

Archive with 2 entries (2 files):
- Supplementary material Table S1. Recovery_f_q_factors.xlsx
- Supplementary_material_mengovirus_paper.pdf
