# Supplementary material for: Assess the Variability and Robustness of an Aluminum-Based Adsorption–Precipitation Method for Virus Detection in Wastewater Samples
Source: Microorganisms. 2025 May 23;13(6):1186. doi: 10.3390/microorganisms13061186 (PMC12195461; doi:10.3390/microorganisms13061186)
Supplement: Supplementary file 1 [file microorganisms-13-01186-s001.zip › Supplementary material Table S1. Recovery_f_q_factors.xlsx]

## Sheet: Hoja1
Date	Sample	Recovery	pH	Cond	Temperature (AEMET)
2021-11-16	Sample_1	26.0522	8.3	975	5
2021-11-30	Sample_1	4.57957	8.3	975	2.2
2021-12-14	Sample_1	6.03246	7.5	1154	5.9
2022-01-11	Sample_1	7.21095	7.7	960	3.4
2022-01-25	Sample_1	7.6029	8	1089	1.2
2022-02-08	Sample_1	9.62514	8	1245	5.5
2022-02-22	Sample_1	27.2176	8.4	981	6.2
2022-03-08	Sample_1	14.2979	8.6	1060	7.2
2022-03-22	Sample_1	3.79653	7.9	1246	6.5
2022-04-05	Sample_1	9.9755	8	1384	6
2022-04-19	Sample_1	12.0309	8	978	5.4
2022-05-03	Sample_1	50.8726			9.5
2022-05-17	Sample_1	11.0314	7.94	1248	17.7
2022-05-31	Sample_1	5.92188	7.81	1115	18
2022-06-14	Sample_1	12.5399	8.2	970	24
2022-06-27	Sample_1	16.2989	8.42	1103	15.9
2022-07-11	Sample_1	49.7922	7.8	880	24.4
2022-07-25	Sample_1	14.8303	7.7	895	18.9
2022-08-23	Sample_1	8.4116	7.73	1038	24.1
2022-09-05	Sample_1	20.8911	7.85	1159	17.8
2022-09-19	Sample_1	11.0516	7.96	842	17.1
2022-10-03	Sample_1	27.6394	8.24	1106	17.4
2022-10-17	Sample_1	19.1154	7.85	862	18.2
2022-11-02	Sample_1	18.7469	7.9	982	8.8
2022-11-14	Sample_1	10.9808	7.8	1012	10.6
2022-11-28	Sample_1	30.5197	8.43	972	4.2
2022-12-12	Sample_1	15.1571	8.1	847	10.9
2023-01-09	Sample_1	76.4317	8.14	935	5.2
2023-02-06	Sample_1	8.53314	7.57	981	-1.6
2023-03-20	Sample_1	11.7274	8.35	960	10.1
2023-04-24	Sample_1	16.7062	7.97	975	15.6
2023-05-22	Sample_1	4.51087	8.25	1174	15.8
2023-06-19	Sample_1	33.2242	8.16	1168	17.8
2023-07-24	Sample_1	15.3335	8.44	1280	17.1
2023-08-28	Sample_1	6.13733	8.04	1395	15.9
2023-09-18	Sample_1	9.41535	8.13	1183	16.4
2023-10-23	Sample_1	15.214	8.2	1158	8.8
2023-11-20	Sample_1	8.29833	7.98	1409	6.1
2023-12-18	Sample_1	12.4159	8.23	1086	-1.4
2024-01-22	Sample_1	29.9509	8.03	1149	9
2024-02-26	Sample_1	3.52951	7.91	1172	3.4
2024-03-18	Sample_1	13.2976	7.81	1640	12.4
2024-04-22	Sample_1	63.2174	9.23	1038	4.1
2024-05-20	Sample_1	31.4918	8.07	1413	9.7
2024-06-20	Sample_1	79.5002	8.02	1680	15.2
2024-07-22	Sample_1	14.2654	8.03	1342	23.7
2024-08-21	Sample_1	26.3142	7.17	1130	22.2
2024-09-23	Sample_1	38.2092	7.71	969	14.8
2024-10-21	Sample_1	9.73767	7.52	1036	11.8
2024-11-18	Sample_1	4.25108	7.64	1115	9.9
2021-11-16	Sample_2	18.3162	8.4	1202	5
2021-11-30	Sample_2	7.72746	8.4	1202	2.2
2021-12-14	Sample_2	6.00578	8.4	891	5.9
2022-01-11	Sample_2	9.36325	8.4	862	3.4
2022-01-25	Sample_2	13.9436	8.7	801	1.2
2022-02-08	Sample_2	9.52697	8.6	697	5.5
2022-02-22	Sample_2	17.0694	8.5	694	6.2
2022-03-08	Sample_2	14.1472	8.8	759	7.2
2022-03-22	Sample_2	13.0846	8.4	836	6.5
2022-04-05	Sample_2	16.7413	8.6	961	6
2022-04-19	Sample_2	29.8941	8.5	718	5.4
2022-05-03	Sample_2	34.128			9.5
2022-05-17	Sample_2	15.5077	8.38	775	17.7
2022-05-31	Sample_2	6.99761	8.39	777	18
2022-06-14	Sample_2	12.8444	8.38	805	24
2022-06-27	Sample_2	26.9087	8.55	750	15.9
2022-07-11	Sample_2	49.5181	8.6	899	24.4
2022-07-25	Sample_2	12.5703	8.34	1020	18.9
2022-08-23	Sample_2	17.4871	8.35	930	24.1
2022-09-05	Sample_2	39.382	8.62	1125	17.8
2022-09-19	Sample_2	11.3663	8.12	723	17.1
2022-10-03	Sample_2	18.0741	8.65	786	17.4
2022-10-17	Sample_2	14.7318	8.16	795	18.2
2022-11-02	Sample_2	20.7844	8.77	920	8.8
2022-11-14	Sample_2	18.3379	8.72	894	10.6
2022-11-28	Sample_2	29.8195	8.65	687	4.2
2022-12-12	Sample_2	7.63423	7.97	162	10.9
2023-01-09	Sample_2	48.5934	8.57	803	5.2
2023-02-06	Sample_2	24.6035	8.31	810	-1.6
2023-03-20	Sample_2	36.3313	8.5	852	10.1
2023-04-24	Sample_2	11.4038	8.35	810	15.6
2023-05-22	Sample_2	14.5801	8.59	1213	15.8
2023-06-19	Sample_2	66.7099	8.57	870	17.8
2023-07-24	Sample_2	19.8467	8.64	940	17.1
2023-08-28	Sample_2	14.9212	8.74	971	15.9
2023-09-18	Sample_2	9.35781	8.62	932	16.4
2023-10-23	Sample_2	12.6986	8.52	711	8.8
2023-11-20	Sample_2	21.8799	8.48	875	6.1
2023-12-18	Sample_2	41.9596	8.1	940	-1.4
2024-01-22	Sample_2	32.1474	8.3	840	9
2024-02-26	Sample_2	16.3769	8.41	783	3.4
2024-03-18	Sample_2	36.1449	8.16	1026	12.4
2024-04-22	Sample_2	89.0366	8.47	735	4.1
2024-05-20	Sample_2	62.1268	8.56	801	9.7
2024-06-20	Sample_2	189.895	8.6	979	15.2
2024-07-22	Sample_2	9.74623	8.6	986	23.7
2024-08-21	Sample_2	21.5179	8.14	719	22.2
2024-09-23	Sample_2	18.4011	8.25	720	14.8
2024-10-21	Sample_2	26.3003	8.21	733	11.8
2024-11-18	Sample_2	9.23561	8	792	9.9
2021-11-16	Sample_3	24.1914	7.9	1103	5
2021-11-30	Sample_3	3.56213	7.9	1103	2.2
2021-12-14	Sample_3	3.95919	8	1748	5.9
2022-01-11	Sample_3	11.1818	7.9	1127	3.4
2022-01-25	Sample_3	4.49301	8	1263	1.2
2022-02-08	Sample_3	5.24291	7.9	1452	5.5
2022-02-22	Sample_3	16.078	8	1293	6.2
2022-03-08	Sample_3	11.0582	8.4	1418	7.2
2022-03-22	Sample_3	9.38033	8.1	1017	6.5
2022-04-05	Sample_3	7.40588	8	1062	6
2022-04-19	Sample_3	28.204	8	1913	5.4
2022-05-03	Sample_3	28.6759			9.5
2022-05-17	Sample_3	7.38408	8.01	1388	17.7
2022-05-31	Sample_3	4.00629	7.9	1157	18
2022-06-14	Sample_3	17.7928	7.91	1234	24
2022-06-27	Sample_3	18.1291	8.23	1174	15.9
2022-07-11	Sample_3	25.7512	8	1086	24.4
2022-07-25	Sample_3	11.4009	7.65	1190	18.9
2022-08-23	Sample_3	10.4416	7.6	1112	24.1
2022-09-05	Sample_3	10.9391	7.9	1631	17.8
2022-09-19	Sample_3	5.468	8.07	918	17.1
2022-10-03	Sample_3	22.3762	7.49	1228	17.4
2022-10-17	Sample_3	16.7662	7.96	750	18.2
2022-11-02	Sample_3	14.4081	7.82	1053	8.8
2022-11-14	Sample_3	13.4534	7.61	1075	10.6
2022-11-28	Sample_3	16.0736	8.03	955	4.2
2022-12-12	Sample_3	5.82994	7.91	589	10.9
2023-01-09	Sample_3	24.9095	7.9	1068	5.2
2023-02-06	Sample_3	7.96912	7.63	915	-1.6
2023-03-20	Sample_3	14.2686	8.09	946	10.1
2023-04-24	Sample_3	13.8534	7.79	1017	15.6
2023-05-22	Sample_3	5.09221	7.51	1170	15.8
2023-06-19	Sample_3	35.6277	7.8	1277	17.8
2023-07-24	Sample_3	19.4134	7.75	1427	17.1
2023-08-28	Sample_3	7.54613	8.72	1501	15.9
2023-09-18	Sample_3	11.0978	7.89	1384	16.4
2023-10-23	Sample_3	33.9765	7.86	1313	8.8
2023-11-20	Sample_3	36.6699	7.87	1355	6.1
2023-12-18	Sample_3	23.847	7.9	1214	-1.4
2024-01-22	Sample_3	36.1777	7.6	1380	9
2024-02-26	Sample_3	9.22193	7.61	976	3.4
2024-03-18	Sample_3	35.5946	7.6	1246	12.4
2024-04-22	Sample_3	54.1713	8.63	1110	4.1
2024-05-20	Sample_3	62.7652	7.73	1242	9.7
2024-06-20	Sample_3	229.673	7.7	1037	15.2
2024-07-22	Sample_3	8.18526	7.53	2022	23.7
2024-08-21	Sample_3	42.2861	7	986	22.2
2024-09-23	Sample_3	34.9024	7.42	1265	14.8
2024-10-21	Sample_3	22.3111	7.42	930	11.8
2024-11-18	Sample_3	5.57458	7.4	2200	9.9
2021-11-16	Sample_4	22.557	8.3	631	5
2021-11-30	Sample_4	28.7255	8.3	631	2.2
2021-12-14	Sample_4	7.92085	8.2	634	5.9
2022-01-11	Sample_4	6.39582	8.1	654	3.4
2022-01-25	Sample_4	13.8584	8.3	662	1.2
2022-02-08	Sample_4	19.7939	8.3	587	5.5
2022-02-22	Sample_4	20.6181	8.2	690	6.2
2022-03-08	Sample_4	14.0581	8.5	640	7.2
2022-03-22	Sample_4	24.7359	8.2	608	6.5
2022-04-05	Sample_4	13.2931	8.6	520	6
2022-04-19	Sample_4	39.4658	8.4	572	5.4
2022-05-03	Sample_4	27.2491			9.5
2022-05-17	Sample_4	15.5075	7.72	642	17.7
2022-05-31	Sample_4	10.3821	8.22	675	18
2022-06-14	Sample_4	33.3487	8.22	771	24
2022-06-27	Sample_4	63.0311	8.1	560	15.9
2022-07-11	Sample_4	46.0217	8.32	690	24.4
2022-07-25	Sample_4	22.7963	8.36	776	18.9
2022-08-23	Sample_4	36.9861	8.15	609	24.1
2022-09-05	Sample_4	57.9076	8.16	667	17.8
2022-09-19	Sample_4	54.8506	8.18	671	17.1
2022-10-03	Sample_4	67.3543	8.03	470	17.4
2022-10-17	Sample_4	19.9339	7.65	870	18.2
2022-11-02	Sample_4	35.0268	8.36	527	8.8
2022-11-14	Sample_4	43.0377	7.96	607	10.6
2022-11-28	Sample_4	57.6592	8.27	494	4.2
2022-12-12	Sample_4	19.874	7.78	85	10.9
2023-01-09	Sample_4	42.3348	8.27	558	5.2
2023-02-06	Sample_4	14.0482	9.22	560	-1.6
2023-03-20	Sample_4	87.4128	8.17	513	10.1
2023-04-24	Sample_4	24.8927	9.11	558	15.6
2023-05-22	Sample_4	10.2025	8.71	721	15.8
2023-06-19	Sample_4	36.9808	8.59	731	17.8
2023-07-24	Sample_4	24.6732	8.33	691	17.1
2023-08-28	Sample_4	8.46421	8.67	982	15.9
2023-09-18	Sample_4	7.74698	8.52	831	16.4
2023-10-23	Sample_4	11.8487	8.63	760	8.8
2023-11-20	Sample_4	5.77509	8.21	625	6.1
2023-12-18	Sample_4	19.566	8.42	912	-1.4
2024-01-22	Sample_4	54.8757	8.18	704	9
2024-02-26	Sample_4	9.97117	8.37	650	3.4
2024-03-18	Sample_4	27.2083	8.32	708	12.4
2024-04-22	Sample_4	51.1353	8.41	773	4.1
2024-05-20	Sample_4	35.4369	8.5	758	9.7
2024-06-20	Sample_4	162.932	8.67	646	15.2
2024-07-22	Sample_4	17.9852	8.42	795	23.7
2024-08-21	Sample_4	27.5212	8.46	745	22.2
2024-09-23	Sample_4	30.3585	8.31	590	14.8
2024-10-21	Sample_4	0.485321	8.42	725	11.8
2024-11-18	Sample_4	6.93633	8.1	539	9.9
2021-11-16	Sample_5	14.767	8.2	624	5
2021-11-30	Sample_5	14.4223	8.2	624	2.2
2021-12-14	Sample_5	5.86981	8.1	621	5.9
2022-01-11	Sample_5	9.98155	8.4	697	3.4
2022-01-25	Sample_5	19.4768	8.2	543	1.2
2022-02-08	Sample_5	23.4605	8.6	667	5.5
2022-02-22	Sample_5	19.125	8.1	667	6.2
2022-03-08	Sample_5	29.3672	8.6	612	7.2
2022-03-22	Sample_5	24.7099	8.2	611	6.5
2022-04-05	Sample_5	16.4118	8.5	665	6
2022-04-19	Sample_5	91.6309	8.1	602	5.4
2022-05-03	Sample_5	47.8306			9.5
2022-05-17	Sample_5	34.629	8.28	714	17.7
2022-05-31	Sample_5	17.6799	8.3	715	18
2022-06-14	Sample_5	15.7046	8.03	668	24
2022-06-27	Sample_5	43.4618	8.24	683	15.9
2022-07-11	Sample_5	13.6779	8.4	771	24.4
2022-07-25	Sample_5	22.3651	8.25	711	18.9
2022-08-23	Sample_5	22.1387	8.27	902	24.1
2022-09-05	Sample_5	55.4057	8.08	643	17.8
2022-09-19	Sample_5	12.4693	8.24	703	17.1
2022-10-03	Sample_5	23.7237	8.27	711	17.4
2022-10-17	Sample_5	27.5491	8.31	967	18.2
2022-11-02	Sample_5	29.6809	8.75	854	8.8
2022-11-14	Sample_5	20.8934	8.81	911	10.6
2022-11-28	Sample_5	31.1475	8.43	631	4.2
2022-12-12	Sample_5	69.7515	7.84	169	10.9
2023-01-09	Sample_5	66.0847	8.43	651	5.2
2023-02-06	Sample_5	12.8675	8.3	542	-1.6
2023-03-20	Sample_5	47.0926	8.23	570	10.1
2023-04-24	Sample_5	13.9256	8.36	612	15.6
2023-05-22	Sample_5	4.21157	8.6	892	15.8
2023-06-19	Sample_5	63.907	8.73	957	17.8
2023-07-24	Sample_5	40.5584	8.21	824	17.1
2023-08-28	Sample_5	8.93383	8.68	1096	15.9
2023-09-18	Sample_5	26.3436	8.51	1024	16.4
2023-10-23	Sample_5	32.2199	8.84	814	8.8
2023-11-20	Sample_5	9.58942	8.38	785	6.1
2023-12-18	Sample_5	32.9069	8.31	1013	-1.4
2024-01-22	Sample_5	27.7921	8.4	650	9
2024-02-26	Sample_5	2.12685	8.8	740	3.4
2024-03-18	Sample_5	8.13258	8.67	974	12.4
2024-04-22	Sample_5	26.8388	8.63	864	4.1
2024-05-20	Sample_5	52.9046	8.75	747	9.7
2024-06-20	Sample_5	293.321	8.56	628	15.2
2024-07-22	Sample_5	11.0519	8.6	839	23.7
2024-08-21	Sample_5	10.9661	8.37	854	22.2
2024-09-23	Sample_5	0.949912	8.3	618	14.8
2024-10-21	Sample_5	15.8482	8.28	780	11.8
2024-11-18	Sample_5	1.58791	8.27	765	9.9
2021-11-16	Sample_6	12.0308	8.2	682	5
2021-11-30	Sample_6	16.9856	8.2	682	2.2
2021-12-14	Sample_6	6.29795	8.1	691	5.9
2022-01-11	Sample_6	6.17903	8.2	491	3.4
2022-01-25	Sample_6	5.36064	8.3	604	1.2
2022-02-08	Sample_6	3.45003	8.3	609	5.5
2022-02-22	Sample_6	15.8943	8	485	6.2
2022-03-08	Sample_6	14.1475	8.6	626	7.2
2022-03-22	Sample_6	16.9154	8.2	1215	6.5
2022-04-05	Sample_6	22.3086	8.4	485	6
2022-04-19	Sample_6	46.2967	8.2	513	5.4
2022-05-03	Sample_6	25.1119			9.5
2022-05-17	Sample_6	10.7791	7.76	1068	17.7
2022-05-31	Sample_6	15.2112	8.19	697	18
2022-06-14	Sample_6	8.15331	7.94	613	24
2022-06-27	Sample_6	16.124	8.15	600	15.9
2022-07-11	Sample_6	16.6833	8.28	970	24.4
2022-07-25	Sample_6	17.4766	8.15	740	18.9
2022-08-23	Sample_6	15.9374	8.1	680	24.1
2022-09-05	Sample_6	30.2225	8.02	630	17.8
2022-09-19	Sample_6	9.70271	8.23	753	17.1
2022-10-03	Sample_6	16.4884	8.25	871	17.4
2022-10-17	Sample_6	13.2853	8.08	915	18.2
2022-11-02	Sample_6	19.0968	8.47	753	8.8
2022-11-14	Sample_6	28.6637	8.54	823	10.6
2022-11-28	Sample_6	25.9664	8.21	557	4.2
2022-12-12	Sample_6	34.9752	7.96	130	10.9
2023-01-09	Sample_6	164.71	8.42	601	5.2
2023-02-06	Sample_6	49.9973	7.94	1208	-1.6
2023-03-20	Sample_6	14.8057	8.42	686	10.1
2023-04-24	Sample_6	14.0398	8.15	680	15.6
2023-05-22	Sample_6	1.92128	8.27	826	15.8
2023-06-19	Sample_6	46.1199	7.87	1127	17.8
2023-07-24	Sample_6	16.1087	8.55	790	17.1
2023-08-28	Sample_6	2.96918	8.46	866	15.9
2023-09-18	Sample_6	2.71205	8.6	947	16.4
2023-10-23	Sample_6	15.9305	8.7	659	8.8
2023-11-20	Sample_6	8.28264	8.09	949	6.1
2023-12-18	Sample_6	9.20723	8.59	949	-1.4
2024-01-22	Sample_6	14.1682	8.19	1015	9
2024-02-26	Sample_6	3.16714	8.68	865	3.4
2024-03-18	Sample_6	25.1796	8.07	1270	12.4
2024-04-22	Sample_6	23.4669	8.22	848	4.1
2024-05-20	Sample_6	27.2362	8.74	844	9.7
2024-06-20	Sample_6	121.847	8.36	844	15.2
2024-07-22	Sample_6	14.4911	8.46	827	23.7
2024-08-21	Sample_6	41.5156	8.3	645	22.2
2024-09-23	Sample_6	15.1214	8.44	685	14.8
2024-10-21	Sample_6	14.4452	8.34	641	11.8
2024-11-18	Sample_6	4.88899	8.19	720	9.9
2021-11-16	Sample_7	6.9396	8	697	5
2021-11-30	Sample_7	23.1524	8	697	2.2
2021-12-14	Sample_7	2.61863	8	537	5.9
2022-01-11	Sample_7	13.2868	7.9	490	3.4
2022-01-25	Sample_7	18.8085	8	605	1.2
2022-02-08	Sample_7	37.2501	8.3	602	5.5
2022-02-22	Sample_7	25.6863	8.1	883	6.2
2022-03-08	Sample_7	25.6689	8.1	644	7.2
2022-03-22	Sample_7	17.9219	8.1	547	6.5
2022-04-05	Sample_7	9.2519	8.3	613	6
2022-04-19	Sample_7	74.415	8	641	5.4
2022-05-03	Sample_7	40.2335			9.5
2022-05-17	Sample_7	35.543	8.04	613	17.7
2022-05-31	Sample_7	8.23746	8.15	730	18
2022-06-14	Sample_7	21.8039	8.31	624	24
2022-06-27	Sample_7	38.2779	8.07	730	15.9
2022-07-11	Sample_7	38.7256	7.95	710	24.4
2022-07-25	Sample_7	16.5439	8.31	934	18.9
2022-08-23	Sample_7	38.3575	8.05	653	24.1
2022-09-05	Sample_7	7.82395	8.19	605	17.8
2022-09-19	Sample_7	21.478	8.31	633	17.1
2022-10-03	Sample_7	15.6793	7.8	595	17.4
2022-10-17	Sample_7	38.4334	7.52	772	18.2
2022-11-02	Sample_7	51.2762	8.04	655	8.8
2022-11-14	Sample_7	30.9066	8.11	711	10.6
2022-11-28	Sample_7	116.36	8.3	542	4.2
2022-12-12	Sample_7	89.0866	7.91	373	10.9
2023-01-09	Sample_7	23.2063	7.91	543	5.2
2023-02-06	Sample_7	90.297	7.7	480	-1.6
2023-03-20	Sample_7	7.937	7.75	681	10.1
2023-04-24	Sample_7	11.8489	7.82	513	15.6
2023-05-22	Sample_7	4.76863	8.56	702	15.8
2023-06-19	Sample_7	26.0476	8.54	824	17.8
2023-07-24	Sample_7	90.8092	8.32	790	17.1
2023-08-28	Sample_7	2.90679	8.66	973	15.9
2023-09-18	Sample_7	13.8505	8.58	938	16.4
2023-10-23	Sample_7	107.715	8.88	1019	8.8
2023-11-20	Sample_7	36.4961	8.13	856	6.1
2023-12-18	Sample_7	24.0869	8.56	1024	-1.4
2024-01-22	Sample_7	22.2193	8.35	678	9
2024-02-26	Sample_7	1.31902	8.45	613	3.4
2024-03-18	Sample_7	32.5516	7.98	536	12.4
2024-04-22	Sample_7	11.6061	8.52	934	4.1
2024-05-20	Sample_7	77.5557	8.46	572	9.7
2024-06-20	Sample_7	105.684	8.24	636	15.2
2024-07-22	Sample_7	3.65013	7.03	965	23.7
2024-08-21	Sample_7	14.8552	7.8	1058	22.2
2024-09-23	Sample_7	4.11057	8.09	605	14.8
2024-10-21	Sample_7	7.19093	7.72	816	11.8
2024-11-18	Sample_7	2.54742	7.51	1031	9.9
2021-11-16	Sample_8	16.5189	8.3	685	5
2021-11-30	Sample_8	10.4721	8.3	685	2.2
2021-12-14	Sample_8	5.50144	8	662	5.9
2022-01-11	Sample_8	6.40816	8.2	701	3.4
2022-01-25	Sample_8	8.81392	7.9	732	1.2
2022-02-08	Sample_8	10.7646	8	719	5.5
2022-02-22	Sample_8	16.5282	8.3	669	6.2
2022-03-08	Sample_8	5.46991	8.4	681	7.2
2022-03-22	Sample_8	11.4506	8.1	695	6.5
2022-04-05	Sample_8	18.5689	8.4	805	6
2022-04-19	Sample_8	72.4742	8.1	658	5.4
2022-05-03	Sample_8	45.5267			9.5
2022-05-17	Sample_8	24.7402	8.31	697	17.7
2022-05-31	Sample_8	14.4607	8.21	835	18
2022-06-14	Sample_8	12.413	8.58	737	24
2022-06-27	Sample_8	21.7789	8.04	788	15.9
2022-07-11	Sample_8	38.5743	8.24	921	24.4
2022-07-25	Sample_8	22.8981	8.1	822	18.9
2022-08-23	Sample_8	24.8851	8.21	845	24.1
2022-09-05	Sample_8	34.9548	7.93	794	17.8
2022-09-19	Sample_8	28.1921	8.2	691	17.1
2022-10-03	Sample_8	23.6307	8.35	785	17.4
2022-10-17	Sample_8	16.7874	8.01	856	18.2
2022-11-02	Sample_8	29.3501	8.06	776	8.8
2022-11-14	Sample_8	25.324	8.06	810	10.6
2022-11-28	Sample_8	46.1434	7.94	700	4.2
2022-12-12	Sample_8	66.2018	7.9	220	10.9
2023-01-09	Sample_8	74.0351	7.96	695	5.2
2023-02-06	Sample_8	11.286	7.93	673	-1.6
2023-03-20	Sample_8	23.0181	8.3	750	10.1
2023-04-24	Sample_8	14.2843	7.96	697	15.6
2023-05-22	Sample_8	4.48008	8.74	1011	15.8
2023-06-19	Sample_8	36.3311	9	1098	17.8
2023-07-24	Sample_8	29.7146	8.21	983	17.1
2023-08-28	Sample_8	4.9097	8.34	816	15.9
2023-09-18	Sample_8	26.5836	8.36	840	16.4
2023-10-23	Sample_8	27.6075	8.75	1034	8.8
2023-11-20	Sample_8	8.84723	8.4	872	6.1
2023-12-18	Sample_8	11.3265	8.44	990	-1.4
2024-01-22	Sample_8	21.1623	8.24	875	9
2024-02-26	Sample_8	3.79873	8.32	888	3.4
2024-03-18	Sample_8	10.2762	8.62	960	12.4
2024-04-22	Sample_8	32.6391	8.58	1031	4.1
2024-05-20	Sample_8	76.9383	8.46	933	9.7
2024-06-20	Sample_8	170.067	8.34	835	15.2
2024-07-22	Sample_8	18.2423	8.36	1128	23.7
2024-08-21	Sample_8	45.3572	8.09	837	22.2
2024-09-23	Sample_8	11.0601	8.45	771	14.8
2024-10-21	Sample_8	13.1006	8.17	812	11.8
2024-11-18	Sample_8	7.67325	8.16	772	9.9
2021-11-16	Sample_9	14.4547	7.7	1557	5
2021-11-30	Sample_9	17.5227	7.7	1557	2.2
2021-12-14	Sample_9	6.59317	7.8	12330	5.9
2022-01-11	Sample_9	5.21974	7.9	3112	3.4
2022-01-25	Sample_9	7.9726	8	1808	1.2
2022-02-08	Sample_9	10.9283	8.2	1914	5.5
2022-02-22	Sample_9	22.4206	8.2	964	6.2
2022-03-08	Sample_9	27.7356	8.3	994	7.2
2022-03-22	Sample_9	5.3729	8	1276	6.5
2022-04-05	Sample_9	19.2359	8.5	1008	6
2022-04-19	Sample_9	40.2115	8	1131	5.4
2022-05-03	Sample_9	35.8766			9.5
2022-05-17	Sample_9	24.8755	8.1	1734	17.7
2022-05-31	Sample_9	16.059	8.24	1152	18
2022-06-14	Sample_9	12.0553	7.89	4763	24
2022-06-27	Sample_9	25.4594	7.96	1950	15.9
2022-07-11	Sample_9	47.9678	8.39	1157	24.4
2022-07-25	Sample_9	9.4278	7.7	5470	18.9
2022-08-23	Sample_9	9.46329	7.89	4590	24.1
2022-09-05	Sample_9	7.89376	7.98	1503	17.8
2022-09-19	Sample_9	3.21589	7.92	1544	17.1
2022-10-03	Sample_9	8.43436	7.55	1071	17.4
2022-10-17	Sample_9	3.44871	8.12	1311	18.2
2022-11-02	Sample_9	15.6311	7.93	12800	8.8
2022-11-14	Sample_9	12.9991	7.92	2695	10.6
2022-11-28	Sample_9	13.3587	7.96	2747	4.2
2022-12-12	Sample_9	16.8106	7.77	327	10.9
2023-01-09	Sample_9	28.9607	7.8	1497	5.2
2023-02-06	Sample_9	32.2793	7.85	1080	-1.6
2023-03-20	Sample_9	14.4275	7.87	1384	10.1
2023-04-24	Sample_9	15.4184	7.8	1481	15.6
2023-05-22	Sample_9	9.13519	8.62	1310	15.8
2023-06-19	Sample_9	85.4392	8.8	1165	17.8
2023-07-24	Sample_9	16.9571	8.23	1382	17.1
2023-08-28	Sample_9	7.82506	8.74	1256	15.9
2023-09-18	Sample_9	17.7494	8.63	1213	16.4
2023-10-23	Sample_9	37.8449	8.65	980	8.8
2023-11-20	Sample_9	9.40217	8.02	1540	6.1
2023-12-18	Sample_9	9.33512	8.65	1331	-1.4
2024-01-22	Sample_9	73.5067	8.07	1958	9
2024-02-26	Sample_9	5.618	8.17	1841	3.4
2024-03-18	Sample_9	35.7185	8.06	4550	12.4
2024-04-22	Sample_9	67.872	8.44	1222	4.1
2024-05-20	Sample_9	48.546	8.5	1232	9.7
2024-06-20	Sample_9	38.1322	8.2	1747	15.2
2024-07-22	Sample_9	30.8715	8.3	1630	23.7
2024-08-21	Sample_9	94.7363	8.01	1500	22.2
2024-09-23	Sample_9	25.3573	8.22	984	14.8
2024-10-21	Sample_9	7.02311	7.86	1321	11.8
2024-11-18	Sample_9	11.4408	7.7	1038	9.9
2021-11-16	Sample_10	36.211	8.3	1103	5
2021-11-30	Sample_10	21.7905	8.3	1103	2.2
2021-12-14	Sample_10	12.062	8.9	1748	5.9
2022-01-11	Sample_10	30.6704	8.6	1127	3.4
2022-01-25	Sample_10	18.0724	8.8	1263	1.2
2022-02-08	Sample_10	42.5518	8.6	1452	5.5
2022-02-22	Sample_10	62.7654	8.7	1293	6.2
2022-03-08	Sample_10	36.3543	9.2	1418	7.2
2022-03-22	Sample_10	15.4208	8.4	1017	6.5
2022-04-05	Sample_10	24.5601	7.9	1062	6
2022-04-19	Sample_10	169.252	8.5	1913	5.4
2022-05-03	Sample_10	110.779			9.5
2022-05-17	Sample_10	38.4543	8.32	680	17.7
2022-05-31	Sample_10	35.9834	8.75	1747	18
2022-06-14	Sample_10	18.0836	7.97	464	24
2022-06-27	Sample_10	69.2619	8.6	1161	15.9
2022-07-11	Sample_10	10.5146	8	662	24.4
2022-07-25	Sample_10	26.9873	7.94	990	18.9
2022-08-23	Sample_10	15.5902	7.93	1257	24.1
2022-09-05	Sample_10	26.8768	8.7	1170	17.8
2022-09-19	Sample_10	7.51745	7.81	1113	17.1
2022-10-03	Sample_10	40.6972	8.17	979	17.4
2022-10-17	Sample_10	21.0513	8.05	1120	18.2
2022-11-02	Sample_10	23.3522	8.98	1465	8.8
2022-11-14	Sample_10	20.5427	8.78	987	10.6
2022-11-28	Sample_10	84.5292	8.56	942	4.2
2022-12-12	Sample_10	16.5498	8.15	132	10.9
2023-01-09	Sample_10	81.0053	8.84	920	5.2
2023-02-06	Sample_10	6.3192	8.28	580	-1.6
2023-03-20	Sample_10	12.6684	9.07	1081	10.1
2023-04-24	Sample_10	16.1901	8.64	720	15.6
2023-05-22	Sample_10	34.5851	8.82	908	15.8
2023-06-19	Sample_10	129.176	8.79	906	17.8
2023-07-24	Sample_10	42.6625	7.43	1514	17.1
2023-08-28	Sample_10	5.38762	8.15	1245	15.9
2023-09-18	Sample_10	5.23418	8.24	1211	16.4
2023-10-23	Sample_10	32.3634	8.5	1020	8.8
2023-11-20	Sample_10	66.0824	8.9	995	6.1
2023-12-18	Sample_10	45.9601	8.62	1309	-1.4
2024-01-22	Sample_10	61.0059	8.6	963	9
2024-02-26	Sample_10	3.87574	7.83	1150	3.4
2024-03-18	Sample_10	20.1542	8.42	1794	12.4
2024-04-22	Sample_10	58.8207	8.52	1135	4.1
2024-05-20	Sample_10	174.846	8.85	1280	9.7
2024-06-20	Sample_10	24.5231	8.81	823	15.2
2024-07-22	Sample_10	30.9599	7.9	663	23.7
2024-08-21	Sample_10	33.3274	7.32	811	22.2
2024-09-23	Sample_10	20.779	8.16	1144	14.8
2024-10-21	Sample_10	40.9489	7.9	783	11.8
2024-11-18	Sample_10	3.77637	8.08	1140	9.9
2021-11-16	Sample_11	35.207	8.3	823	5
2021-11-30	Sample_11	8.39697	8.3	823	2.2
2021-12-14	Sample_11	19.0725	8.3	797	5.9
2022-01-11	Sample_11	17.3197	8.2	724	3.4
2022-01-25	Sample_11	11.3968	8.3	812	1.2
2022-02-08	Sample_11	16.191	8.4	753	5.5
2022-02-22	Sample_11	32.3687	8.5	736	6.2
2022-03-08	Sample_11	23.2889	8.5	681	7.2
2022-03-22	Sample_11	19.9753	8.2	711	6.5
2022-04-05	Sample_11	28.6628	8.3	780	6
2022-04-19	Sample_11	92.4349	8.2	766	5.4
2022-05-03	Sample_11	110.797			9.5
2022-05-17	Sample_11	21.3635	8.18	843	17.7
2022-05-31	Sample_11	16.0456	8.1	819	18
2022-06-14	Sample_11	15.1475	8.65	920	24
2022-06-27	Sample_11	28.4147	8.14	954	15.9
2022-07-11	Sample_11	28.4874	8.45	875	24.4
2022-07-25	Sample_11	17.0251	8.18	903	18.9
2022-08-23	Sample_11	18.4431	8.18	951	24.1
2022-09-05	Sample_11	49.8383	8.06	816	17.8
2022-09-19	Sample_11	16.1959	8.14	979	17.1
2022-10-03	Sample_11	18.338	8.29	808	17.4
2022-10-17	Sample_11	23.8331	8.28	936	18.2
2022-11-02	Sample_11	21.6234	8.54	946	8.8
2022-11-14	Sample_11	18.1272	8.27	956	10.6
2022-11-28	Sample_11	49.5297	8.53	741	4.2
2022-12-12	Sample_11	13.4569	8.26	296	10.9
2023-01-09	Sample_11	66.3849	8.23	794	5.2
2023-02-06	Sample_11	26.0188	7.96	857	-1.6
2023-03-20	Sample_11	20.6749	7.52	913	10.1
2023-04-24	Sample_11	19.7241	8.11	815	15.6
2023-05-22	Sample_11	23.6077	7.85	785	15.8
2023-06-19	Sample_11	90.0999	8.33	985	17.8
2023-07-24	Sample_11	12.3963	8.3	1185	17.1
2023-08-28	Sample_11	8.24091	8.42	1064	15.9
2023-09-18	Sample_11	24.3664	8.4	990	16.4
2023-10-23	Sample_11	35.1239	8.88	950	8.8
2023-11-20	Sample_11	25.0115	8.37	915	6.1
2023-12-18	Sample_11	43.9816	7.89	1261	-1.4
2024-01-22	Sample_11	161.843	7.81	922	9
2024-02-26	Sample_11	9.4096	8.27	830	3.4
2024-03-18	Sample_11	62.0402	8.24	961	12.4
2024-04-22	Sample_11	72.996	8.34	1009	4.1
2024-05-20	Sample_11	336.53	8.17	1002	9.7
2024-06-20	Sample_11	173.792	8.35	997	15.2
2024-07-22	Sample_11	11.0831	8.35	1100	23.7
2024-08-21	Sample_11	110.361	8.48	952	22.2
2024-09-23	Sample_11	13.7826	7.91	705	14.8
2024-10-21	Sample_11	11.5501	8.24	857	11.8
2024-11-18	Sample_11	15.2999	7.86	916	9.9
2021-11-16	Sample_12	11.1599	8.4	789	5
2021-11-30	Sample_12	3.71867	8.4	789	2.2
2021-12-14	Sample_12	5.86373	8.6	807	5.9
2022-01-11	Sample_12	7.32817	8.5	808	3.4
2022-01-25	Sample_12	5.37508	8.6	805	1.2
2022-02-08	Sample_12	13.378	8.6	787	5.5
2022-02-22	Sample_12	11.0671	8.5	752	6.2
2022-03-08	Sample_12	17.8874	8.7	690	7.2
2022-03-22	Sample_12	13.9116	8.3	897	6.5
2022-04-05	Sample_12	7.11629	8.5	852	6
2022-04-19	Sample_12	37.881	8.5	820	5.4
2022-05-03	Sample_12	38.9997			9.5
2022-05-17	Sample_12	11.5881	8.5	774	17.7
2022-05-31	Sample_12	12.0622	8.18	841	18
2022-06-14	Sample_12	14.9504	8.53	839	24
2022-06-27	Sample_12	15.1356	8.51	833	15.9
2022-07-11	Sample_12	28.8221	8.58	935	24.4
2022-07-25	Sample_12	19.6346	8.38	880	18.9
2022-08-23	Sample_12	7.35462	8.36	931	24.1
2022-09-05	Sample_12	43.3838	8.29	841	17.8
2022-09-19	Sample_12	12.71	7.97	956	17.1
2022-10-03	Sample_12	15.0994	8.52	850	17.4
2022-10-17	Sample_12	14.9925	8.22	890	18.2
2022-11-02	Sample_12	16.4195	8.66	1100	8.8
2022-11-14	Sample_12	12.157	8.5	1003	10.6
2022-11-28	Sample_12	34.1044	8.8	687	4.2
2022-12-12	Sample_12	6.11987	8.04	137	10.9
2023-01-09	Sample_12	34.4297	8.46	796	5.2
2023-02-06	Sample_12	11.9373	8.35	720	-1.6
2023-03-20	Sample_12	15.9636	8.47	740	10.1
2023-04-24	Sample_12	18.5455	8.41	727	15.6
2023-05-22	Sample_12	4.39928	8.5	866	15.8
2023-06-19	Sample_12	42.4061	8.37	853	17.8
2023-07-24	Sample_12	21.1367	8.82	1070	17.1
2023-08-28	Sample_12	10.1758	8.49	927	15.9
2023-09-18	Sample_12	5.77608	8.44	890	16.4
2023-10-23	Sample_12	52.0056	8.53	833	8.8
2023-11-20	Sample_12	17.0426	8.37	786	6.1
2023-12-18	Sample_12	9.37978	8.4	878	-1.4
2024-01-22	Sample_12	39.8861	8.22	822	9
2024-02-26	Sample_12	4.28709	8.2	830	3.4
2024-03-18	Sample_12	22.4975	8.38	892	12.4
2024-04-22	Sample_12	64.9577	8.26	854	4.1
2024-05-20	Sample_12	158.416	8.34	820	9.7
2024-06-20	Sample_12	234.268	8.48	757	15.2
2024-07-22	Sample_12	17.7592	8.39	929	23.7
2024-08-21	Sample_12	81.6182	7.98	1070	22.2
2024-09-23	Sample_12	14.2186	8.17	689	14.8
2024-10-21	Sample_12	17.6865	8.03	921	11.8
2024-11-18	Sample_12	8.91042	7.82	705	9.9
